# Supplementary material for: A New Notosuchian from the Late Cretaceous of Brazil and the Phylogeny of Advanced Notosuchians
Source: PLoS One. 2014 Apr 2;9(4):e93105. doi: 10.1371/journal.pone.0093105 (PMC3973723; doi:10.1371/journal.pone.0093105)
Supplement: Dataset S1 — Data matrix in nexus format. (TXT) [file pone.0093105.s001.txt]

#NEXUS
begin data;
dimensions ntax=109 nchar=412;
format missing=? symbols="0~4";
matrix
	Gracilisuchus 000000??0?000000000000?0?000000000?0??0?0?00000?000???0000?0???0?000?100000?00000000?0???0000?0?0000003012?00?0??????01?01000??1?01???000001002?0???0000????000???00000?0000????000???0????0???????0000?00000?0?000000000?0?0000?00?0?0??0?0??000??0?00??1?0?0?001???0?110???1??01000??0??????????????0?????????????????????????????00000????????010?0000???00000???0???????????????????????0??00…
	Terrestrisuchus 000??00??0??000000?000?0?00?000?110?00000?00000?000??0?000?000????00???010??0?000000?010?0000?02000001301??0110??00?00?00100??10?00?110?0?0??{0 1}110???00000???000???00100?000??001?00???0????0??????00????00??0?0??0?0???????????0?????????0?????0?????????????0?00??????????????????????????????????????0??????0???0???0000?00?????0?00??0??????????????????????????????????????????????????…
	Dibothrosuchus 000?00?030??001???000000??????00110000000?00000?0000?00000?0?0102000?000100?0010?000?????2000?0?????013010?0110?0?0?000001001?10?00?1?0?0101011100??000001??00?0?00?1000000100010000?000??00?0?00100001000100?0?000000000?000000?0?0000??0??00000??0000?00?0?0?000?0?0?1101?01??01000??0??00100?00000000????00???00?000000?00????00000000??????????????????00?0?00??00?0??0?0?????0?00??0?000??0…
	Protosuchus_richardsoni 21000001300000011010000100000100010001010?00201001111110010101103011?100210001010100001100{1 2 3 4}00?120011010011102101010100{0 1}000000?01??01??10010{0 1}0101000100???0110000000000000001?00100000?0???0000?0100120000011110??001000?010?0000?0?0000??0?000000??00000000100000????0??10?????00?000??0000???0?000?000?0????00?0?00??0000100?????0000101?0000???00010100?0?000?0?0?000…
	Protosuchus_haughtoni 2100?0?1300000?11010000100?00100010001010?0020100111?1100101?1?03011?10?2?000101??????????????12?????10?1110??0??????0{0 1}??000{0 1}?01?001??10010?01??1?0100???011?000??0?1000000100???0000?00??00?0?010?120?00011?00?100100010?0000?0?0?0000??0?000000??000000001?0?00????00?10??????01000??10?0??00?00?000?00???000?????????????????????????????????????????????000?0001??00??0?010{0…
	Hemiprotosuchus ?10?00?1???????10010?0??00?0010?11????01??0020?00?11?1100101??1?3?11??0?21????01?????????0????1200?1?1001??0?????????000?000?????00???00000??10?????00???????0?0??0??00?0??????1?0000?0????0???0???12???001??10?00?00?01??00???0???0?????0?????00???00???00????00????0??10????????0????0??????0?0????0??????????????00???????????????????????????????????????0?????????0??0????????????????????…
	Orthosuchus 21100001301?0001001000{0 1}10000010001000?000?002011001111100??1?1?03011?0?0?0?001000100011100000?120010013021142101?10?10?100000001?0101000001?000?0???00001??0000???1010000001?0?100000?0????0??000?012?000011110?0001000?0?000?00?00?0?0??0?000?0???0000?000100?00???100110??01?0??0?0??0?0?000??????0?00??00?????0?0000000?00?0?00?100001??????0???????????0?00?000100????0?0?0????0????????0??…
	Edentosuchus 201?????{1 2}????0??{0 1}0??1?0100??0?????02?110?00?????????????????????{2 3}?211????10?01010?????????{2 3 4}???????????0???1{2 3}?????????00110??1?01?1???1000110?11?1????????01??001?1?1?00{0 1}????0????00?0?0????1??0?101??1????11??0??1??00000??0???0???0?????0???0?????00?0??0?1?0?00????10?101???????000??????????????????0??00?0???????????????????????????????????????????????00??00???0?…
	KayentaForm {1 2}01110?1200000?10010?0??00????0?0???11110?002010011111100001011?3011?0002100?1010??0????00??0?12001011001112????0????01100?00?01000111?{0 1}01001?01?10100000010??01?1?????????1?????00???0????1?00010112??00011??0?010???00?????????000?????0?????????????0???1???00????{0 1}?1???????????????0???????????????????????????????????????????????????????????????????00?0?????0??????????????????…
	Zaraasuchus 10?????????????1?01?01?1000001?10?02????????????????????????????3?????0??010??????????????{1 2 3 4}0??1010??0???????????0??????????????????????0?????1??1?????????10?????????0000???????0???0?????0?????1?????1?00???0???0???11111111111???????????????????0?????00???????????0?10???????1000??00???????0???????????????????????????????????????????????????????????00??0?01?????????00?????0000000…
	Gobiosuchus 101000?110000011001?{0 1}{0 1}?1?00001?10?0201000?0020112011111000?0????301???0?10100{0 1}010?0?1???????0?1010110{0 1}3012002?0000???0010{0 1}00001000000?00001001211?0100???11000000001?00000?1?0020000000???00?0?01?0121000011?00?00?0011111111111?000000??00000000??0000?00010??00????001?0??1????10?0??0??0?{1 2}???0000??0?????000????0??0??0?????????????????????????????????0000????10??1??0…
	Sichuanosuchus_shuhanensis {1 2}01??0?1200{0 1}00?10010{0 1}1?110???1?00?021?10100020?1?011?1100???????3?11??0?1?000011?1??1?????000????????10?11?0?1???0??100100??1??10?0????0011?{0 1}1210??10?????1??000??00100?00?10???000?0?00???0?00110?111011111100?101000010011???0???0?00??000?0?00????00??001???00????00??0?????0??000??00?????0????000????????????????0000?0???????1????????????????????????000?0??1…
	Sichuanosuchus_huidongensis 201??0?120??00??0?1?10?110?001100?021?10?0002?????1????0???????03?11100???00?011??????????????1??????1???1?0??????????0??0?????1000????00111012?????01???01??000?00??00{0 1}???1?0??00000?00???0?00?10011???11?1?001?01??001001100?0?0?0000???0000000??0000?0001?0?00????01??0???????1000??0??????0?00?000??????????????????????????????????????????????????????0???0?{0 1}1??0???0…
	Shantungosuchus 2?1????1?0???0?1??1????11??????????21?1{0 1}100020?1?011?1100?10????????100?1?000??10???????0?????????????0?1??????1?????00100??????00??10?00???11211??101??????00000000??0????1???10?00??0????0??????0??1011111??0?1{0 1}10??0???1??????????????0??????????????????0??0??????????????????????????????????????????????????????????????????????????????????????????????????????????????????0????…
	Zosuchus 201??0?1200000??001010{0 1}110?001110?02211010022?1??011?11000?0?1?0311110????0?01111????????????????????10?12?3???1?????00100011011?0001?0?0010112?{0 1}?0101???0?0?00100010000?{0 1}111????0??0?00???000?1000111??1011?101101000000100???0?000?000?0000000???00?0?000100?00????10?10????0???0?0??00????0??00000??????????????????????????????????????????????????????0?00???011??1??0???????0???????…
	Hsisosuchus_chowi 201??0?110??00?0101000{0 1}?1000110001021110100021112011?10000?0?1?03??11?010000201??????????????????????0001110??0??????01??110??100??0??000{0 1}11011?1?0?01????10??0???0??0010???0????0000?010000?00110?1000?0001?100100{0 1}0?00000????0?0?0?00??100??000??000000001?0?00????00??0?0??????00???00?????0?00???00?????????????????????????????????????????????????????00??000?10????0?0???0…
	Hsisosuchus_chungkingensis 201?0???????000010100001100011000?021?101000{1 2}??12?11?10000?0?1?0{2 3}?111?0?00{0 1}02?1??10???????000?1000???0?01?1021?1?????01001?????0?0000??000?1011?1??001????10???0??0??0010?010???000?0?000000?00110??{0 1}00?00011111100{0 1}?0000?0000?0???000?0?10??0??????000?0001?0?00????00?00??????01000??00???????????????????????????????????????????????????????????????????000?…
	Fruitachampsa 201??001200100010000100100000110010221111?0120112?1???0?0??0??1?3?21?????{0 1}?0011101011?1?00011112?0??1?0??{0 1}00??1?100??001?0?0100100??101?0011?01110??0??00?10?????001?00?0????001?0000?0????0????110???000????101??0?00000?000??0??00???0??00?????????????0?100?00?????01?1??????????0?????????0????0??1????????????????????????????????????????????????????000??0?01????000?000??????????…
	Uruguaysuchus 201?00?102??00??10??1??111??1???01022?10100011????11?1010??0???0{2 3}11121{0 1}1000120100??1?2??1{1 2}{1 2 3 4}000?0?0??010?1100210?00??001{0 2}0110101?00??001?0111?0{1 2}??0?011???01110000101?00?0??100?0?0000?000110101?110??0?00001?10010??000???00???01{0 1}??00?001?00?000?0??0?????10??00????0?1?0??1?110100011000?1??0???00?0?10??1??1?????????????0??????????????????????????????00?00?…
	Candidodon 201??0?102??0011100010{0 1}110??11000?022?101000?1??201??1000?10?1?0??112???????21100????????????????????11?1?01??010????010011?1?100000?0100?10001???0011???0?0?00??101?0?1011100?1?0000?0001?00001{1 2}1010010??01?100?000000000?????0?1?0000001000?0?0?00?00?000100?00?????0110??1?????000000??????0?0000000????????????????????????????????????????????????????0?00???02???1{0 1}00?0???????????…
	Libycosuchus 201000?102??00??10?010?1???011000?0?2?101????11120?1?10?0??0???0?011??110001?1000????????????????????1{0 1}02010?????????01?011???????????1?011?00??1???01?????0?000??01?00?01?1?0???0000?0???0000?011010????001?100??01??????00???0?{1 2}00?????1?{0 1}0?000?????0??00?00?0?????00?10??1?????0????00???????0??0?0??????{0 1}11?????????????????????????????????????????????00?????????1??0???????…
	Simosuchus 10301011000000100010111110?0110001021?10100011?12011?1000010?1?030112111010020000???????02100?2010?1002{0 1}2010??01??????1101101212000010100111002110002011?210?00001010001011100?0?0000{0 1}0?11110011110100100111?100010000000010000021000000?10{0 1}{0 1}0010??00000000100?0010??00100?0100??1000??00?0?1?0?000?0?010?1???1?10000100011000110001???????{0 1}???000101120?01{0 1}0{0 1}0011021000…
	Malawisuchus 101?00?1120000?{0 1}10001{0 1}{0 1}1100?110001?22110100011??20???1000?10?1?03?111{0 1}1?0100211001????1??2100000?0??01112111??01?0???01100101?11000???100110101?0?0001???0?01000?101000001?10??1?00?0?00001{0 1}?00121110?1000?11100000000000000???0?{0 1}?0?00001000???0????00??001?0?00????00??0??1?0??100010000??????0??000?1????1?1??1????0?????0???????????????????????????????100?00???0??00…
	Pakasuchus 101??0?1?21???1110001011?1?01100010221101000???12?11?1000?10?1?03?21111?01002?110????????1?0??000???0??11?13??01?????01100??????000000?001111011?000011100101000?101001?01???0?1?0000100001100?1211100100001?100?000000000000000???000?00110???????0??0?0001?0?00?????0??0???????10000000???????00?000010???1???????????????0???????0111????????????????????10????02???0000?0??1??0??0?1?011????00??…
	Chimaerasuchus 101?0001121?00???????????????????????????????????????????????????11??0?10?01?10??1?0?????2100??0????11?0?31421??00??10?211111011?00???1?0110???????????0011??000??00???????1?????0????0????{0 1}????1???????????1?0?????0?????{1 2}??????200000????00?0?0????0?????10???0???1????????0??????0??????01000???????10???001?0?001??001?????????1????1?????????????????????0???????????0?0???????????…
	Notosuchus 101?00?1020100111000111111001100{0 1}1022110110021112011?10000?0?1103111111?01001100011112?1?2{0 1}0001000??01112012??1100121{0 1}1201{0 1}010010000001111111111?00011110010100000011000011100?1?001000?111000112101011000111101100000000000000021010{0 1}01011{0 1}10000?00000?0001000000?0100100101?1?010000100000??0?000100010?10111?1101?110010?0111?11101111?0001?100??????0??000000012101{0 1}…
	Comahuesuchus 103??0?102??00?????0111????????0010?2????1?011?1?????????????????121??????0?1{0 1}101?????????????????????0??{0 1}13??1??????0000?101201{0 1}01?????011??0?1????11???11??020??001020011?0{0 1}?1?0?00?1011?000?111010??000???100???00000??0????0?{1 2}01{0 1}1110?1{0 1}{0 1}0000?00??0?000100?00????1?110101?????00?01?0??1????0??1?0?????????????????????????????????????????????????????0???00…
	Mariliasuchus 101?00?10200001110001{0 1}{1 2}111000110{0 1}102211?110021112011?1100010?1?03121111101001100011?1????2?00?0002??0?1121132?110?1??0020{0 1}1010010??{0 1}0010{0 1}11110110?00111??0101000010100{1 2}0011?00?1?0000{0 1}0?11100011211100100011?10100000000000000002{1 2}011111011010000?000?0?000100000????10000?{0 1}101?0?000010??001???0001100?????1????????????????????????????????????????????…
	Labidiosuchus ?????????????????????????????????????????????????????????????????????1????0????0??????????????????????1??????????????0??????????????????1????????????????01???00?0??????????????????????????0???2???????????????????????????????????????????????????0????????????????1????????????????????????????????????????????????????????????????????????????????????????????????????10?01???????????????01?…
	Caryonosuchus 1?1??0?10???0????????????????????????????????????????????????????????????????100??????????????????????1??31????????????2??1?1?????????0?1111??????????????1??????10????????????1?0????0????00???????????????????????0?????????????????0????0??000??????????1?????????0???????????????????????0????????????????????????????????????????????????????????????????????????????11????????????????0??11…
	S._huenei 101?000102??00??100?????110?????????21101?00???1?011?1100??0?????12?{1 2}????????100?????????????????????01?{1 2}312???0???????21111101111111110111110011101111?0?10??0??100??0?0??????1?00???0????00??1?1??0?10??11??0000000?00???????0?10?010??1?00?000?00?0?????10??000???0?1????10????0?001???0010????0?101????????????????????????????????????????????????????0??01????2??0{0 1}011?????????????…
	Armadillosuchus 101??00102??00?110001011110011001102?????????111??11?11000?0????3?21?????????1000????????????0101{0 1}????1?231????0???????2?1?11?11?1?1??00??11100?1??111???????????1000001011?0??1?0??1?0????0???1???10?1???1?110?0010000000??00?0???10??????????00??0?00?0001?0?0?????{0 1}0?000??0????000???0??0?0??00???01??????????????1?00???0?1????0?????????????????????????{0 1}??11022??0??11???????…
	Caipirasuchus.stenognathus 101?00?1020000?11000111111001110??022110110021112011?11000?0????31111111010011000????????????????????1112112??11?????002011010110111001?1111101?010111???010?0000101000001?100?1?0000{0 1}0?11100011211100100011?10{0 1}100000000000???020011101011000000?00000?000100?00????{0 1}00?0?0101???000?100?00100?000100?????????????????????????????????????????????????????001111?121010…
	Caipirasuchus.montealtensis 101????10200?0?11000111111?01110????21101100211?2011??100??0????3?1111????0?11000????????????????????01?2?12??11?????00?01??1?1101{0 1}?00101111?01?0??111???01??0000?01000?0??100???0000?0?11?0001121110010??11?100?000000000?????010?101010110000?0?00000?000100?00????0?{0 1}10?01?0???00001??????00?00?1101????????????????????????????????????????????????????0??1?01121?1?{0 …
	Caipirasuchus.paulistanus 101?00010200?0?11000111111?011?01??221101100???1?011?????0?0????3?111111010?11000????????????????????01?2112??1??????002011{0 1}101101{0 1}?001?1111101?????11???01??0000?01000??1?10{0 1}???0000?0?11?00011211?00100011?100?0?00000??00???010010?01011000000?00000??00100?00????0?0?0??10????000110??00100?000100?????????????????????????????????????????????????????0??110??21???{…
	Yacarerani 101?00?102??00?1100010111100011011022110110021112011??1000?0?1?03121111?000011000?????????????????????112112??11?????00211101001011100101111?01???0111???010?00001010000011100?1?0000?0?11100011211101100011?10000?000000000???020010111011000000?00000?000100?00????10000??100???0001100?0010??0001001????????????????????????????????????????????????????1110?1112001100101012111110110111101100?1…
	Adamantinasuchus 101??0?10???00??10?0111111??111???????????????????????????????????{1 2}1?1????0??1000?????????????????????1??112??1??????0?2{0 1}0101?01?0????1?1111?01??????????01??000?101??00???1???1?0????0????0????2???????00????0??0??0001??0????0?0??111????00?000??00?0????1?0?00????10??0????????000??0?????0??00???0????????????????????????????????????????????????????????????????????10111???????…
	Coringasuchus 1???????????????????????????????????????????????????????????????????????????????????????????????????????????????????????????????????????1?????????????????1???0?????????????????????????????????{1 2}??????????????????????????????????????????2?????????????????????????????????????????????????????????????????????????????????????????????????????????????????????????????????????????????????…
	Morrinhosuchus 101??0?102??00??????????????????????2?????????????????????????????1?????????11000????????????????????11???12?????????01????010010?0???1?0?11?????????????01??00?0?01???????1?0?1?0????0?{0 1}1?000??2??????0??????0?????0????????????{0 1}?1???????00?000?{0 1}?00?????10???0??????1????????????00???????00???0??????????????????????????????????????????????????????????????????????0100??2?0??…
	Campinasuchus 1000?0?132??00?1101?11111100110011032110110121???011?1?00????????021111?00011111??????????????????????202103???1??????101110101111100?110111102?0?0?11???{0 1}10??{0 2}0?000?00101110????0011?001100?001110?01100011?100?0000?000000???0?21{1 2}000111110?000?00?00?000100?00????001?0??1?????0?00100?00?00??111100?????????????????????????????????????????????????????01????121?1?110?0??1??0??…
	Pissarrachampsa 100??0?122??00111010111111?0110011032110110121112011?10000?0????3?211???????1?11??????????????????????2?2204??01??????1011?01?1111?001?10?11102?{0 1}?0011???{0 1}????20?0000001011?01?1?00111000{0 1}?0?001110?0110??11?1001000000000?????0?2?10001111110000?00?00?000100?01????00110?11?????00001?0???????0111100????????????????????????????????????????????????????0?10?00?210?1110?0??1?1?…
	B._albertoi 1???????????????10?????111?????????3????????21??201????????????????1??1??00??????11102?1?2100?00?20?0??0????21??001211??11???????1??01?10???1021????11110???1??0??????0101????????????????0????10??10?1?00??1????000?00000000000?????0?????????????00???000???0??0??1?0????1???1010????000???????????0011110011?101?11111100?011011101111?000?01??1110?000??010???12??????????????0???1?0211???????…
	B._pachecoi 100??00132??00?1101????111?0110????32?10110021112011?1000?10??10??211111010111111?????????????????????202103???1?????1101110101{0 1}1110011101111021{0 1}?0011???{0 1}00?1200?00?00101??0101?001??000{0 1}001001010101?000?1?00010000000?000???0?2??000111110?000?0000??00010??0?????001?0?1?0????0000200??110??0?11?00????????????????????????????????????????????????????00?0???1?101?100?0201?10…
	B._salgadoensis 100?00?1320100?110101{0 1}111100110011032110110021112011?1000010?1?03121111?00011111111????1?2?0000002000?2021032101?012?11011101?1111?001?101{0 1}?102?{0 1}?001?110{0 1}0011200000?001011?01?1?0011?00010010?101010?100011?000?00000000000???0?2120001111100000?000?0?00010?001?0??00110?{0 1}????010000200?0??0?001?1100????????????????????????????????????????????????????0010?01121011100…
	Stratiotosuchus 100?00012201001?101{0 1}11{1 2}11100110011032110110121?12011010000?0?1?031211????001{1 2}111????0211???00?????????2?22032101?0?211101110101111?00?1100111{0 1}211?0011?1??001??000001001011?01?1?0011100?100?001010101100011?100100001000000???0?2020001111100000?000?0?00010??01????0?110?110?1??000010000110?00111100???????????1011111100?1110111??????00010101101{0 1}200??00{0 1}0?0112001…
	Pehuenchesuchus ??????????????????????????????????????????????????????????????????????????0?{1 2}??00?????????????????????2????????????????1????????????????0??1?????????????{0 1}0???20???????????????????????????00???0?????????????????????????????????????????????????????????????????????????????????????????????????????????????????????????????????????????????????????????????????????????0?0??????????…
	Cynodontosuchus ??0?00?122??????????????????????????2?????????????????????????????2?????????1011??????????????????????2??1?3??????????1?????1???1???????0011?????????????{0 1}???????00????????????1?????{0 1}?00??0????0??????0??????00????0????????????2????0?????0?000?0??????????????????????????????????0????01?0?????????????????????????????????????????????????????????????0????????????100?0????1?????…
	Bergisuchus 1?0???????????????????????????????????????????????????????????????1????????????10????????????????????1????00??????????10???????0????????0001??????????????0??0201??0?????????????0????0????0?0??0?????????????0??????????????????????????????0?????????????1???????????????????????????????????00???????????????????????????????????????????????????????????????????????????0????????????????????0?…
	Iberosuchus 1?0?00012???00111000111111?01?00??02??101?0?11?12?11?1010??0?1?0??111??10?0?1011011??????{1 2}{1 2 3 4}00??00???0?2?{1 2}{0 1}0?2?0000???1101110101??1?0??100001001?0??001???{0 1}000?201000100101??0101?01?100000?0{0 1}000010101?0??11?100{0 1}001000000??0??0?212000?01?10?000??00?0?0001???00????00??0???0?1??{0 1}0????00010{0 1}0?00??{0 1}00111??????????101{0 1}01110?????????????11011????…
	Bretesuchus 100?001122??00???????????0??????????2?101000?????????101?????????12?0111?10010110?????????????????????2??100?????????1?0???0????01??0???0001?????????????{0 1}1??120{0 1}010?????????1?1?01???00???010??01???0?000?1??00??????????11?????212?001?1010?101?{0 1}?0??????10??0?????0?1????0?????0??010??0?2{0 1}????0?1??????????????????????????????????????????????????????00???????????000?0??11?{…
	Barinasuchus ?00000?12???00??????????????????????2?101100?????????????????????12?0???????1{0 1}11??????????????????????2??{0 1 2}00??????????100?????11????????0001???????????????????0??0??????????1???0????000??0?0??0????0?0???1??0??????????????????0?2?????10?0?000??????????1???????????????????????????????????0????1???????????????????????????????????????????????????????????????????????????????????…
	S._huilensis ???????????????????????????????????????????????????????????????????????????????1???????????????????????????????????????0????????????????0??2?????????????????120???0???????????????????????0????0???????????????????????????????????????????????????????????????????????????????????????????????????????????????????????????????????????????????????????????0?????????????0?0??????????????????000…
	S._icaeorhinus 100?0??1120000?1100011{0 1}110???100{0 1}1022?101100111120111?0?0010?1103?210??10?00{1 2}0110??1?21??2400?????????{2 3}01{0 1}0021?000?2?1?001??????0???00?00002011010??01??0{0 1}1101{0 2}0?1?0?0110{0 1}??0??1?010??00??00???00?01001000011100?001?0000011???0?0?200??0101??00??000?0000010?000?????0??0?1??????0000000?01{0 1}1?10000?00111100011??0?1?110101011101??00111011111101111021000?…
	S._querejazus 100??????2????1?1??011??10??????????2?101000???????????1??????????2?1?????????{0 1}???????????????????????????00???0???????001?????10???00??0002?{0 1}???0????????????????????1??????????000?{0 1}00???0?????1???0?0??01??00??????0????????????200?00101???????0??0????10??00?????????????0??????00????????110000?????????????????????????????????????????????????????????0?????????00???????????…
	Ayllusuchus {1 2}0{0 1}?0011{1 2}2??00????????????????????????????????????????????????????2??????????{0 1}1??????????????????????????{0 1}0{0 1 2}??0??????????????0?1????????000{0 1}???????????????????????0????????0????0????00??????????????????????00???????????????0?2020?0?????0??????????????10??????????????????????????????12??1?????????????????????????????????????????????????????????????????????…
	Lorosuchus 1030121112??001?100011{1 2}10{0 1}???10?????2?10100011????1??1??00?0?1???0211?1?01??201?0?????????????????????301100??????????1101??101101????0?001101{0 1}?1???01???{0 1}01???10100??0??1???1?1?01??000??000000010?00?0?0?1?100?0010?00?000???0?002?00??1010?000?00???????10??00??????111??1?0????0?0?0??0111?0?0001?0????????????????????????????????????????????????????00?0?0???????000?0??2??0?…
	Lumbrera_form 100?00?112??00??1??011?1?0?0110?0???2????100?????????????????1?03121{0 1}1?1010010110?????????????????????2?1?0{0 1}?????????1??11??1?110?????0?0002011?1???0????{0 1}11?1200?00?011?1???0???01?1?0000?010??0??10?10000??100?00?0?00??11???0?0?2000????1??000??00?0?0?010??0?????0???0????????000010???????110???0?????????????????????????????????????????????????????0000?0?02????000?0??1??0??…
	Pabhwehshi ??0?00112???00????????????????????????????????????????????????????21????????11{1 2}1??????????????????????2??20???????????10??10101?????????0?11?????????????{0 1}????????0????????????????????001?00???????????????????????0????????????20???0????11?000??????????1????0??????????????????????????1?0????????????????????????????????????????????????????????????????????????????0??????1??????????…
	A._gomesii 201000?102000011100010111110111001022110100011112011?10000?0?110301121110001201{0 1}{0 1}1{0 1}11211?1{2 3 4}00010001001001100210100111010010010{0 1}10000001001110021000?110?00111010?1010021001100?10100011000101{0 1}110101101000011100100000000000000010000000010000000?000000000100000??0100?101?1?111100000000?1??0?000000110111{0 1}1{0 1}11010?00001100??????101111000000??1001?200??0000010…
	A._patagonicus 201000?1020000?1{0 1}000101111?0111001022110100011?12?11?1000??0?1?03?11211?00012{0 1}1??1?1??????????1000??01001100??01???1?01?01101?110000??100111{0 1}02?0??01????0???0??0?0?0011001100?10{0 1}000?000110?0111101101000{0 1}1110?100000000000000010?00000010{0 1}00000??0?00?000100000?????0?10??1?111?00000000????0?0000001?????????????????????????????????????????????????????000?10{0 1}2…
	A._buitreraensis {1 2}01????1?2???0??10001?0111?0110?0???211010001?????????????????1?{2 3}?112????0??2?10??????????????????????{0 1}???0{0 1 2 3}??0???????1??1??10?100??0???0?11?02??????????01???{0 1}00?0?1?1?0????0?1?1000?10{0 1}1?0?01?{0 1}10??110??01?1?0?0????00?0?????02??0??000100????????00??????00??0????0??101???1????0?00????1??0???0010?????????????????????????????????????????????????????0??…
	A._wegeneri 201??011021?00111000111111?0110001022110100011112011?10100?0?1?03?111???0???201???????????????10001?010?1000???1??????10011010110000001001110021{0 1}00011???01???10?101001100110??1?10001100??0000101011010??01?1001001000000??0000?1000000010000000?000000000100?00????00100?0110??100000???01100?0000001???????????????000?????1????1???????????????????????0?0000002000100??0??1????????????0??…
	A._tsangatsangana 201?00?1021?00111000101111101100010221101?0011112011?1000?10?110201121110001201011111?1?01300010?0???100100021010001101101001??1000?00000111102100001101?01?1?10010100210{0 1}??01?1?10001100110000101011110000111001000000000?00??0?00000{0 1}0?10000000??00000000100?00?0??00?1010??011?000??000?1??0???0????111??{0 1}1111?10?0000110?001000?01111?0{0 1}0?010??????00010??????0?0???000?0…
	Anatosuchus 203000?10210001110?011111??011000102211010?011????11?10100?0?1?0?011111?00012010?1???????{0 1}?00?10001?01001000?101????1?1101001?100000????0110002?{0 1}??01?0???10???0??0?00210?010????1000{0 1}{0 1}010?0?00?0?01101000011100{0 1}000?0000???0000?0?00000011?00?10?0??00000010??000??1?0?10?01?0?11??00000?????0?00?000??????????10???????1??0??????????????????????????????000??000200010?0?0??…
	Montealtosuchus 201??001221?001110001001110011100102211010001111201111010010?1?03?11112100001011111??????1{2 3 4}00?10{1 2}0?10100110021010???111001?010100000001000110011100?01??0011?03001000011010100?1?00001{0 1}001000000010100100001?100000{0 1}110000010??0??0000000100?0000?200000000100?00???100{0 1}1010110??10001000?11110?0000000?????1???1010?0??0?1????????1???????????????????????00000000200110…
	Uberabasuchus 201000?12?1?00??10001011110011000102211????011????1?????????????{2 3}011?12?01001011????1?1?????0?1020??00002000210??0??111{0 1}01101?10?00????00011001?1???0????001???0??0?001100?10????0??0?{0 1}00100?0??0??1??1?00??1100?00?110000010??0?2?0000????010000??0000?0001?0?00?????0??0???????1000??0??1??10?00???01?????111????0????????0??????1????????????????????????00??0002????0?0?011???0?0…
	Lomasuchus 201????1221?00111000101111?0110001022110100011?12?11?10100?0?1?03?111?2??000??111????????????????????1?01?00??0100?1?0?001??10100000???00011001110000?????01??30010000?1?1010??1?0000?{0 1}0??00?000010100100001?100000111000001???0???000000100?0?00?200000000100?00?????0{0 1}101???0???0001000??1??0?000000????????1?1?1000000??0????????????11?0?????101102????000000002?01100????1?????0110??10…
	Gasparinisuchus 20{1 2 3}?00?1{1 2}2??00??????10{0 1}1???????00???2?10???0??????????0????????????1????1?0??0111?????????????????????00?000??01??????1001??10100?????0?001??????????????{0 1}01?03?0?000???????0??1?00???{0 1}0??0000??0??????0??????000???1??????????0???0?00?0??0?0000????????0010???0??????????????????0??????1?????????????????????????????????????????????????????????????????0????????????…
	Hamadasuchus 20100011{1 2}20000111000101111?0110001012110100111112?1111010010?11?{2 3}0111???????{1 2}1211????????????????????1??1100??01??????10011011100100000000110011100001???{0 1}{0 1}1?130?100001100010??1?00001100??0000001010010??01?1000001000000?????0?0100000010010000?200000000100?00??????{0 1}10?01?0???00010?0?01110?0000001????????????????????????????????????????????????????1?000000200?100…
	Mahajangasuchus 103?1{1 2}?1021??01211?0101111001100010421101011011?2011?10100101110??1121110101?01111?1121??140000000??01202{0 1 2}00?10100?11011010?121?00?000000011102110000????201113001000021001100?1?{0 1}?011{0 1}0??000010010100100001110000010?0000000??020?0000001?000000???000000010??01?????0{0 1}?1?{0 1}??0?1?0001000?01?01?000001?11110011?10???0000110{0 1}001110?0111111001?1{0 1}??????00??00…
	Kaprosuchus 10311211221?001?10?0111?11??1100010421101011?1???011?10?0???????3011201??00111211????????????????????1202200??0??????0?10?0?12?1000000?00011002?1??00????{1 2}11??300?00001100?10????1000110??00?010010?00110001?100100???00?0?0???0{1 2}01000000100?0000?{0 1}0000?000100?01????00{0 1}?0??1?1???000??0??0??11??00001?????????????????????????????????????????????????????0?00?00021??100??020{0 1…
	Stolokrosuchus 20100001120000111{0 1}00101111?00100{0 1}101211?????11112011?1010010?1?0??11?1????003{0 1}{1 2}??????????????????????1??0000??0{0 1}?????01101111011010000000011001?101101???{0 1}11?00111000021011100?1?{0 1}??0{0 1}0100?000?00?010?10000??10000010000000????0?010000????000000?10?100000?00?00??????11010?1????000???0?11011?000??02????????????????????????????????????????????????????0?000…
	Theriosuchus 20310111120100110000110111100110011?211010001?11?01111000?????1?20111??1001020101101121100{2 3 4}102120010013010002?0?10??101{0 1}0{0 1}001?1100?00?0?00110??01??0?00??10{0 1}00210100{0 1}02?00?100?1?10001110{0 1}?0??0?0101?010??01?1000?0??0000?2????0?0?0???0?10??0000?0???000??100?00??0?0?0011?1??0?100000?00?????????0??0????????????????????????????????????????????????????0?????00?0?01…
	Alligatorium ?03?????1?0000?1000010?111??0?100?1????0??00??11??1??1000???????20?1????00102?101?011211000???1?00100???????????10??1???????????????????0??????????????????????1???????????????????????????0????????????????????????0??????????????????????????0???????????1???00?????????????????????????????????????????????????????????????????????????????????????????????????????????????????????????????????…
	Goniopholis_simus 203?1211120010111000100111?0010001002?101000?1112011?1010?10?1?021212??100{0 1}0?02011?1??1??0?00?1200?11?300000210010??101101??101100?000010010001?1???00001110003110001021100?10?101000111??0000000101001000011110?001000000000000?0000000?10000{0 1}00?000?0?000100?00??????000??????????0100???0???????0??????????????????????????????????????????????????????????0?0???????00???????????…
	Goniopholis_stovalli 203?121111??101?1000100111?0010001001?1??000?1112011?10?0??0?1?021212?110????02????????????????????????00100??00???????101??1?1100??000?0010001?1???00?????0?????0001021?00????1?1??0?11??00??00?10?0??0??01?1100001000000?????0?0000000?1?000000?0???0?000100?00?????0?0010?100??000?00010??0??????????????????????????????1??????????????????????????????0?0?????0???10????11???????????…
	Eutretauranosuchus 203????1?10010111000100111?00?0001001110?000?1112011?1010??0?1?0?121201?00002020111???1??0??0?1???????3??000??00?????0?101????110???????0??00???1???0????11???{0 1 2}?1??01021100?1????10?0??1???00000010?0??000?1?110??01?0000000???0?000?00??100?0?00??00?0??00100?00??0??010010??0???0001000?????????????1????????????????????????????????????????????????????0??00??0????10???0?????????…
	Calsoyasuchus 203?0201110?10?110?01021111001000?001?1???00?1112?11??0?0??0?1?0?111{1 2}????????01??????????????????????0??0000??00???????101??11110?0???0?0010001?1???00????????????001021?001?????1????01???0??00?????????????1100?0100000??????0?0000000???000000??0?100?0?100?00?????0?1010??0??1000???0??????????????????????????????????????????????????????????????????????????????00????????????????????…
	Sunosuchus 203?0201111?10?1100010011110010001002210100011112011110100?0?11021212??1000120101??1111?0?20001200?11????????????????????????????????????????????????????????????????????????????????????????????????????????????????????????????????????????????????????????????10???0??011???00?00?1000?001?????????0?????????????????????1???????0???????????????????????????????????????????????????????????????…
	Shamosuchus 203????10?1??0111000110111000100010021101?101111??1111010000?110??210?1100102?1???????1101{3 4}1?{0 1}{1 3}1?0?10?{0 3}00{0 1 2}002?00{0 1}????01100??1?11?0?0000000100011101?00001??0?0?10?000021{0 1}???1??1?1000?100000?0?001010010?001?10?0001000000210?10???000?0?100?0??0??00?000001?0?000??1?0?01101??00010111011?????????0???0????????????????????????????????????????????????????000000020…
	Bernissartia 203??21112??00111000?00111?001000?002?????1101112?11?10100?0?1???1?1??110010202011?1?21??0200111101101300000??0????????1????1????????0??0?10???01???0????1?0??31?100102110?1100101000111??000??0?1?????0??????00???10000??0?0??0???0???0?10???0???????0??001?0?001000001?1?0010?01000?010????????????????????????????????????????????????????????????????????0???????????0????????????????????????…
	Hylaeochampsa 00???????21???11????1?01???0????0?002?1?1022????2????101??1??1????210??????????????????????????????????????????0???????10????????????0??0??????0???????????????????00021?01???????00?1?2???0???????????????????????????????????0???????0?1???0???????????00??0????????001110???????0000?0??????????0???????????????????????????????????????????????????????0?00??0?00{0 1}?1{0 1}0???????????????…
	Glen_Rose_Form 2030001112??0011???0100111?001100?0?2110?011??112?11?10100?0?1?030210????01?20211?????????????????????3??000??00?????01100??1?1?00?0000??010?0????1??????10??13101001021??1?10?1?10?0?1000?000??01?1?010?0?1?1000???000?0?2????0?0000000010000000?0?0?00?00100?00????200011001???1?1?1000?011??????0????????????????????????????????????????????????????????????????????????????????????????00??…
	Borealosuchus 203?1211120010111000100111?001000100211010221111211111010010?110?12100?10001202011111211113111?110?11?300000210?100?00?101??11110??000000010001?1???0000110000310?00?021101??????1000{1 2}11??0000?001010010000111000001000000000000?000???0?100??000?00??00?001000000?0100010?111?00?00000000??????????????????????????????????????????????????????????????????????????????????????????????????0…
	Pristichampsus_vorax 200?02?112000011100010111100010001002110??2211112011?10100?0?1?1?1210?????0?202011?112??0?311?1?????1?3?0000??001?????1001??1?1100?0000000110010100?000??{0 1}0??0300100002??01?1001?{0 1}001?1?00?000?001010010???111000001000000??0??0?0000000?10000000?00??00000100?000011000111111????000???00????????????????????????????????????????????????????????????????????????????????????????…
	Eothoracosaurus_mississippiensi {1 2}02?1211120010??11?{0 1}100111?0010001002110??2?011?2??1?1?11????1?0?121???100??30000?????????{1 2 3 4}111{1 2}1????1?3000002?0?1?0??01?01??121100?0000?00100?1?????00????0000010?001021101??????0000???000000?00101?0?000?1?10000010??000?00??0?0000?00??0001000?100???000100?00????01010?1?0????0000000??????????????????????????????????????????????????????????????????…
	Gavialis 212?12110200111111011011111001000100211010220111201111011010111011210021000130000?1112110131112111100?300000210?10000{0 1}?101??121100?00000001000101?1?00001?00000100001021101?1?0100000{1 2}1??00000?001010010000111000001?00000000000?000??00?10001000?{1 3}00?000001000101110010110110?001000001000?1??????????00?01000????0????????1???????0???1??????????????????0000000100100000?0{0 1}000?0001…
	Leidyosuchus_canadensis 203112111200{0 1}01110001001111001000?0021101022?1112111110100?0?1?0?12100?1000120201?????????????20???10?300000??00?????01101??111100?00000001000101?1?00???1{0 1}???31?1001021100?1001?1000211??0000?0010100100001?10000010?000000???0?0000000?10000000?000?00000100?00???1001101111????00010?0?01??????????1????????????????????????????????????????????????????????????????100?????…
	Asiatosuchus_germanicus 203?1211120000111000101111?0010001002?10?022111?2?1??1??0????1?0?12100??000120?012?1?21??1?11?????????300000?10?????101101??1{1 2}1100????00001000101???000??10000?10?001021?01?1????10?0?11000000?0?1?1001000?11100?0010?0000?0???0?0000000?1?000000?000?0?000100?00101100010?111?0??000?0000?????????????????????????????????????????????????????????????????????????????????????????…
	Crocodylus 203012111200{0 1}011100010211110010001002110?022111120111101001011101121002100010020121112110131112021100?3000002100100000?101??121100?0000000100010101?00001?00003101001021101?100111000211??00000001010010000111000001000000000000?0000000?10000000??00?000001000001011000101111?00100000000001?????????00????000000000000001010001001000010000000100001101??0000000000101000?0{0 1}{0 1}00?000110…
	Diplocynodon_hantoniensis 203?1211120010111000101111?0010001002110?02211112011110100?0?110?12100?100010020111112110131112021110?3000002?001????01101??111{0 1}00??0000001000101?1?0000110000310?001021001?10?1?1000?11?00000?00101001000?11100?0010?00000000?0?0000000?100?00???000?00000100?000011001101111?00100011000???????????????????????????????????????????????????????????????????????????????????????…
	Alligator 203112?102?0001110001021111001000?0021101022111120111101001011101021201100010020121112111131112021100?30000021001000001101??111000?00000001000{1 2}1101?000011?0003101001021000?100111000211??00000001010010000111000001000000000000?0000000?10000000?000?000001000000011001111111000100011000011?????????100001000000000000001010001001000010000000100001101110000000{0 1}10101000?0??00?01011010000…
	Pelagosaurus 202?{0 1}111?20011020101{0 1}00000000000{0 1}1002110100000011011?1001001?10001101?100000300001101?1?00000012000111?011002100????01?101??1??10000??00001010110??{0 1}00???100000??0001101000100?100200?0??0?0?00001011010000110000001??0000000??0???20?00?10{0 1}000000310001100110?00??????1000?1????10000000?????????????1???0?????????????????????????1?00???????????????????0000?00?00?000?0?01…
	Steneosaurus_bollensis {0 1 2}02?{0 1}111?20011020100{0 1}00010000000110021101000?0011011?1001011?1?00110101?000?30000110111100000?120001{0 1}1?011?02100{0 1}000001101??10?10000??0?0010?1??0??00000110000010000110?0001001100200?0?000000000101{1 2}01000{0 1}1100010010?0000000000?0020?00?100000000?1000010?0{0 1}0100??00??1000?11?0?1000000?0??1?????????10000010000??????????????????11000???0??????????…
	M._superciliousus {0 1 2}02?1{1 2}11020011?20100100010000000110021101000?0011011?1001011?1?001101?10001030000??01111?0000??????0?0?012?02?10000??11101??10?10000??0?0010????0???000????0000?0000110?00?00011?0200?0?000000000101101000?1100000010?000000???0?0020000?100000000300111111010100???????00????????000??0??001??0????????????????????????????????????1??????????????????????00?0?0????100010?0?0?1??…
	M._casamequelai 0?2?1??10?0011?20?0010?010??00?????02?101001?0??1?1??????0?????0?1101????010?0000????????????????????0?01??0??10??????1101??1??1?0??????0010????????0?????????0???00110??0?0?????0??0?0?0??0?00?0???1????0?1?00??001????0??????0???2?????1?0?00?01???111?110?0?00???????00???????????0?0?????????????????????????????????????????????????????????????????????????????1?0000?0??????????????????…
	C._araucaniensis 002012?102001112010010001000000011002110100000?1101??10010{0 1}1?1?000100?1?001030000????????0000????????0?012?0?01000???11101??10?1001???0?0010?{0 1}2?00??00???0?0?0010000110?00000011?0??0{0 1}0?00?000?00???1?1000?1?000?0010?000000???0?0020000???00000003111111110?1?00????0??00????????000000??001?00???????????????????????????????????1???????????????????????000000??00100000?0?0???…
	C._suevicus 0?2012?10???11??01?0100010?000001?00????????????????????????????00{1 2}0??1??01030000??????????????????????0?{1 2}?0??1?????011101??1??1??????0?0010?02?0???0?0010??000???00110????0???1?0??0?0????0????0???????00??1?0??00?0?000?00???0?0?20?0????0?00000???11?11?0?1?00????0??00????????000??0???????0??????1???????????0??10000001???????1?????????????????????????????????????0?0?0????????????…
	D._maximus 001?12?1????11??0??010?0???00?001???????????????????????????????01?0?????01??0000????????????????????????2?0??1??????1?00???1??1??????0?0011????????????????000??00011?????????1?0????0????0????0????????????00???????????00???0?0????00?????0000???1?1????011100????0??0???????????????????????????????????????????????????????????????????????????????????????0??????????????????????????????0????…
	D._andiniensis 001????1020011?200001000100000001?002?10100?00??1?1?????{0 1}0???1?00?100?1?0010?0000????????????????????0?012?0??10?????11001??1??1?01???010011112?0???00001??0?00??000110?00?00??1?0??0?0????0???00???{0 1}?1?0001?00??00???000?0????0???2000??1????0001?111111110?1?00????0??00????????000?00???????0??????1??????????????????????????????????????????????????????00?0??0??0000??0?0?????????…
	Rhabdognathus 202??????200??11100010011011010011012110101{0 1}01112011?1011010?1?11?202?????????0?????????????????????????1?10??00???????100?????00??000??0{0 1}10020?001?00?????1?????0?01{0 1}21000?0??1?000000????0??00?1010010??01?1000001?0000??????0???000???112?1????10??00000000?11?????0000111?0???0000000??????????????????????????????????????????????????????????????????0?0000010010100???????????…
	Sokotosuchus 2?2??21112??10????001001???101001?012?1??????1112?11?1?11??0???1?1?0?????????01??????????????????????????1?0???????????1???????0????????0?10????????0??????????????0?????????????1?????????0????????0??????????????1???????????0???????????2??000?????0??001?0?11?????????????????????????????????????????????????????????????????????????????????????????????????????????????????????????????????…
	Dyrosaurus 202?12?102?010?11??010011??101001?012?10101{0 1}?1112011?1011?10?101112021???00?3?000??????????00???????????1?10??00???????10??????00???00??0010020?0???0??????1000?00001?0100?????1?0?00?0????00000010?0??000?1??00?001??000000???0?0?0??00?11201000?10??000000?0??1????0010011100???00000?0?001??????????????????????????????????????????????????????????????0???????????1????????????????????0???…
	Hyposaurus ?02?12?102??1???????1????0?101??????2????????1?12011?101??10?1?1??2?????0???3?000??112?????00??????????01??0???0?????0110???????????????0?1002??0???00???1?1000100?0????00???0?1??????0?000000?00???0?????????0???01?????0?????0???????????2???????????0???0????1????00??0?1??????000??00?????????????????????????????????????????????????????????????????????????????01?????????????????????????1{0…
	Pholidosaurus 212?121102??1??1110?10011??0010001012110101?01112?11?101??10?100?121{1 2}???0???3?0????1?2???0??0??200?????????0??0????????1?0??1?110?????0?00100???????00??????000?0000102?100????1?0000?0???000?00?10?0?10??01?100?0010???0??????0???0???0?10??1????1???0?0001?0?00???????00??????????0?????????????????1??????????????????????????????????????????????????????????????????????????????????????…
	Sarcosuchus 203?12?10200101?100010011001010001012?10101101?12?1??10100?0?100?121211??000310101?112????{0 1}00?1200?00??010{0 1}0??00{0 1}00??0?101??121100??00000010010?1???00???110?0{0 1 2}11010{0 1}021{0 1}00?0001?000000?000000?00?01001000?1?100?0010?00000000?0?0100000?10001111?100?0?000100?10????00110?1100?0?0001000?001?????????10000?100?????????????????????0??????????????????????0000?0010?1?00…
	Terminonaris 202?{0 1}2?1020010?11??01001???1010001012?1010{0 1}1??????11?1010??0??0??12{0 1}{1 2}11?000?3100011112??00000?1200?10??0?010210?100?001101??1??10??0??0?0010????1???000011100?0???101{0 1}2110?????1?0000?0?0000?0000?0?00?0?0?11100?00?0??00???00?0?0100?00?10201111?1?0?0?00?100??00???00?10111?000100000000001?????????????????????????????????????????????????????????????????????????????????…
	Rugosuchus 203??{1 2}?1?20?00??1??0110111????00010{0 1}2110?010?1112?11?1010000?1?0??21??1?0010202???????????????2?{1 2}0??0?{0 3}0?000???0?????01?01??1?1000?0?00??0100?1?1???00???100?0?1?100??2???0?10???10???110000?0?0????0?100001?100?0010?000020???0?0?00000?1?0??000?000?00000100?01????0??????????????0111???????????????????????????????????????????????????????????????????????????????1????????????…
	Argochampsa 202?121112001011???110{0 1}101?0010001012110?022??112?11?10110?0?1?0?1200????????00?????????????????????????0000??00???????101??111100??000??010?0{1 2}0?0??00???????????0001021?01?1??1?00?020????0???0???1?010?????1000??10?0?0??????0?0?00000?0??000?0?10??0?000100??1???????1001?0????0000??0??????????????????????????????????????????????????????????????????????????????0???????????????????…
;
end;
exclude 5 ;
ctype ord: 1 3 6 10 23 37 43 44 45 49 65 67 69 71 73 77 79 86 90 91 96 97 105 116 126 140 142 143 149 167 182 187 193 197 226 228 279 339 356 357 359 364 368 401 ;
